# Supplementary material for: New Class of Benzodiazepinone Derivatives as Pro-Death Agents Targeting BIR Domains in Cancer Cells
Source: Molecules. 2023 Jan 3;28(1):446. doi: 10.3390/molecules28010446 (PMC9823934; doi:10.3390/molecules28010446)
Supplement: Supplementary file 1 [file molecules-28-00446-s001.zip]

Archive with 3 entries (2 files):
- molecules-2100699-SI/
- molecules-2100699-SI/Scheme S1.pdf
- molecules-2100699-SI/Supplementary Material.pdf
